# Supplementary material for: Endogenous Honeybee Gut Microbiota Metabolize the Pesticide Clothianidin
Source: Microorganisms. 2022 Feb 23;10(3):493. doi: 10.3390/microorganisms10030493 (PMC8949661; doi:10.3390/microorganisms10030493)
Supplement: Supplementary file 1 [file microorganisms-10-00493-s001.zip]

Archive with 1 entries (1 files):
- microorganisms-1573364-supplementary.pdf
